# Supplementary material for: Roles of WRKY Transcription Factors in Response to Sri Lankan Cassava Mosaic Virus Infection in Susceptible and Tolerant Cassava Cultivars
Source: Plants (Basel). 2025 Apr 8;14(8):1159. doi: 10.3390/plants14081159 (PMC12030686; doi:10.3390/plants14081159)
Supplement: Supplementary file 1 [file plants-14-01159-s001.zip]

Archive with 4 entries (4 files):
- Table S1.xlsx
- Table S2.txt
- Table S3.xlsx
- Table S4.xlsx
