# Supplementary material for: Roles of WRKY Transcription Factors in Response to Sri Lankan Cassava Mosaic Virus Infection in Susceptible and Tolerant Cassava Cultivars
Source: Plants (Basel). 2025 Apr 8;14(8):1159. doi: 10.3390/plants14081159 (PMC12030686; doi:10.3390/plants14081159)
Supplement: Supplementary file 1 [file plants-14-01159-s001.zip › Table S1.xlsx]

## Sheet: Additional file 1
Name	Name of the WRKYs family	KU5021dpi_1	KU5021dpi_2	KU5021dpi_3	KU5032dpi_1	KU5032dpi_2	KU5032dpi_3	KU5067dpi_1	KU5067dpi_2	KU5067dpi_3	R1121dpi_1	R1121dpi_2	R1121dpi_3	R1132dpi_1	R1132dpi_2	R1132dpi_3	R1167dpi_1	R1167dpi_2	R1167dpi_3
Group		KU50_21dpi	KU50_21dpi	KU50_21dpi	KU50_32dpi	KU50_32dpi	KU50_32dpi	KU50_67dpi	KU50_67dpi	KU50_67dpi	R11_21dpi	R11_21dpi	R11_21dpi	R11_32dpi	R11_32dpi	R11_32dpi	R11_67dpi	R11_67dpi	R11_67dpi
XM_021774985.2	WRKY DNA-binding protein 1	6	1	2	2	0	3	1	3	4	1	1	1	0	0	0	0	0	0
XM_021756448.2	WRKY DNA-binding protein 12	0	0	0	0	0	0	0	0	0	0	0	0	0	0	0	0	0	0
XM_021779074.2	WRKY DNA-binding protein 14	0	0	0	0	0	0	0	0	0	0	0	0	0	0	0	0	0	0
XM_021776299.2	WRKY DNA-binding protein 15	12	15	15	7	7	7	9	6	9	28	25	26	8	10	4	13	13	14
XM_021741844.2	WRKY DNA-binding protein 17	153	149	157	57	55	55	49	51	48	222	222	223	60	61	58	42	36	42
XM_021757679.2	WRKY DNA-binding protein 2	0	0	5	3	0	5	0	2	1	3	4	8	5	6	6	0	1	0
XM_021751457.2	WRKY DNA-binding protein 21	16	15	17	20	22	19	18	17	15	17	16	15	20	21	22	6	7	8
XM_021762774.1	WRKY DNA-binding protein 22	12	14	15	5	5	3	3	3	3	31	24	37	7	7	6	0	0	1
XM_021757556.2	WRKY DNA-binding protein 23	0	0	0	2	1	1	2	2	3	0	0	0	0	0	1	0	0	0
XM_021751071.2	WRKY DNA-binding protein 24	0	0	0	0	0	1	1	0	0	0	2	1	0	0	0	1	0	0
XM_021749661.2	WRKY DNA-binding protein 26	24	25	22	2	2	2	1	2	1	22	24	24	2	2	2	0	0	0
XM_021759593.2	WRKY DNA-binding protein 27	0	0	0	0	0	0	0	0	0	0	0	0	0	0	0	0	0	0
XM_021742749.2	WRKY DNA-binding protein 28	0	0	0	0	0	0	0	0	0	0	0	0	0	0	0	0	0	0
XM_021742177.2	WRKY DNA-binding protein 31	17	17	18	4	4	5	1	0	1	12	11	12	3	4	3	2	2	2
XM_021767775.2	WRKY DNA-binding protein 33	23	24	23	1	1	1	0	0	0	21	24	21	1	1	1	0	0	0
XM_021766598.2	WRKY DNA-binding protein 39	1	1	1	4	5	5	4	4	3	1	2	2	1	1	2	3	2	3
XM_021778063.2	WRKY DNA-binding protein 4	13	14	13	12	16	12	7	7	6	15	13	16	17	17	15	7	7	7
XM_021772630.2	WRKY DNA-binding protein 40	95	93	92	2	2	1	7	7	8	123	116	122	3	3	2	2	3	1
XM_043950216.1	WRKY DNA-binding protein 41	0	0	0	0	0	0	0	0	0	0	0	0	0	0	0	0	0	0
XM_021756782.2	WRKY DNA-binding protein 43	0	0	0	0	0	0	0	0	0	0	0	0	1	0	0	0	0	0
XM_021765491.2	WRKY DNA-binding protein 44	110	107	117	42	42	45	59	56	59	108	105	108	115	112	111	52	52	52
XM_021756034.2	WRKY DNA-binding protein 47	2	2	2	6	5	6	4	5	4	0	0	0	3	2	2	4	3	4
XM_021738919.2	WRKY DNA-binding protein 48	1	1	0	2	1	1	1	1	2	1	1	1	1	0	0	0	0	0
XM_021766075.2	WRKY DNA-binding protein 49	3	3	2	0	0	0	0	0	0	3	3	3	1	0	1	0	0	0
XM_021774174.2	WRKY DNA-binding protein 51	9	9	7	11	14	14	4	4	4	23	17	22	7	6	6	4	5	5
XM_021748704.2	WRKY DNA-binding protein 53	61	65	62	2	2	2	1	1	1	70	73	72	1	2	3	0	0	0
XM_021761582.2	WRKY DNA-binding protein 55	0	0	0	0	0	0	0	0	0	0	0	0	0	0	0	0	0	0
XM_021759626.2	WRKY DNA-binding protein 56	0	0	0	0	0	0	0	0	0	0	0	0	0	0	0	0	0	0
XM_043957127.1	WRKY DNA-binding protein 57	0	0	0	1	2	2	0	1	1	1	1	2	1	0	0	0	0	0
XM_021758490.1	WRKY DNA-binding protein 7	24	25	26	13	13	14	10	11	11	33	31	31	14	14	15	10	10	10
XM_021761805.2	WRKY DNA-binding protein 70	10	9	9	11	11	9	4	4	4	31	35	36	9	8	8	2	1	1
XM_021740051.2	WRKY DNA-binding protein 72	0	0	0	0	0	0	0	0	0	0	0	0	0	0	0	0	0	0
XM_021743059.2	WRKY DNA-binding protein 75	0	0	0	0	0	0	0	0	0	0	0	1	0	1	1	0	0	0
XM_021761541.2	WRKY DNA-binding protein 9	0	0	0	0	0	0	0	0	0	0	0	0	0	0	0	0	0	0
