# Supplementary material for: Roles of WRKY Transcription Factors in Response to Sri Lankan Cassava Mosaic Virus Infection in Susceptible and Tolerant Cassava Cultivars
Source: Plants (Basel). 2025 Apr 8;14(8):1159. doi: 10.3390/plants14081159 (PMC12030686; doi:10.3390/plants14081159)
Supplement: Supplementary file 1 [file plants-14-01159-s001.zip › Table S3.xlsx]

## Sheet: R11 67 dpi
	baseMean	log2FoldChange	lfcSE	stat	pvalue	padj
XM_021774985.2	NA
XM_021756448.2	NA
XM_021779074.2	NA
XM_021776299.2	10.4737	1.04426	0.621004	1.68157	0.0926522	0.284202
XM_021741844.2	48.9801	-0.39489	0.288709	-1.36778	0.171382	0.417779
XM_021757679.2	2.81894	-3.80132	1.6393	-2.31886	0.0204024	0.107519
XM_021751457.2	13.4941	-1.40293	0.554104	-2.53189	0.0113449	0.0708529
XM_021762774.1	NA
XM_021757556.2	0.15525	-0.779669	4.08047	-0.191073	0.848468	NA
XM_021751071.2	0.176474	1.14388	4.08047	0.280331	0.779223	NA
XM_021749661.2	0.93254	-3.26054	2.79656	-1.16591	0.243651	NA
XM_021759593.2	NA
XM_021742749.2	NA
XM_021742177.2	2.61255	-0.555041	1.31036	-0.423578	0.671874	0.863377
XM_021767775.2	0.46627	-2.26054	3.60395	-0.62724	0.530502	NA
XM_021766598.2	2.03194	1.18216	1.63025	0.725142	0.468365	0.743082
XM_021778063.2	11.3192	-1.04031	0.588435	-1.76793	0.0770732	0.25913
XM_021772630.2	2.30227	-0.232408	1.46262	-0.158898	0.873749	0.955953
XM_043950216.1	NA
XM_021756782.2	0.155295	-0.779669	4.08047	-0.191073	0.848468	NA
XM_021765491.2	NA
XM_021756034.2	3.02726	0.834162	1.17142	0.712098	0.476404	0.749045
XM_021738919.2	0.155295	-0.779669	4.08047	-0.191073	0.848468	NA
XM_021766075.2	0.310546	-1.67437	4.03786	-0.414668	0.678385	NA
XM_021774174.2	5.42149	-0.25845	0.82067	-0.314925	0.752818	0.905075
XM_021748704.2	0.932495	-3.26048	2.81722	-1.15734	0.247135	NA
XM_021761582.2	NA
XM_021759626.2	NA
XM_043957127.1	0.155295	-0.779669	4.08047	-0.191073	0.848468	NA
XM_021758490.1	11.9731	-0.337221	0.556155	-0.606344	0.544287	0.794336
XM_021761805.2	4.59094	-2.4616	1.06123	-2.31956	0.0203647	0.107399
XM_021740051.2	NA
XM_021743059.2	0.310974	-1.6761	4.0377	-0.415112	0.67806	NA
XM_021761541.2	NA

## Sheet: R11 32 dpi
	baseMean	log2FoldChange	lfcSE	stat	pvalue	padj
XM_021774985.2	0.473136	-2.30414	3.65665	-0.630124	0.528614	NA
XM_021756448.2	NA
XM_021779074.2	NA
XM_021776299.2	16.2804	-1.70571	0.684074	-2.49346	0.0126506	0.219291
XM_021741844.2	NA
XM_021757679.2	5.31623	0.319609	1.05693	0.302392	0.762353	0.999911
XM_021751457.2	18.508	0.530783	0.585693	0.906248	0.364804	0.999911
XM_021762774.1	NA
XM_021757556.2	0.173528	1.10028	4.08047	0.269646	0.787432	NA
XM_021751071.2	0.472551	-2.30251	3.99466	-0.576397	0.564347	NA
XM_021749661.2	NA
XM_021759593.2	NA
XM_021742749.2	NA
XM_021742177.2	7.25647	-1.66874	0.94095	-1.77346	0.0761518	0.718013
XM_021767775.2	NA
XM_021766598.2	1.48254	-0.183016	1.83532	-0.099719	0.920567	NA
XM_021778063.2	15.4465	0.293779	0.634076	0.463318	0.643136	0.999911
XM_021772630.2	NA
XM_043950216.1	NA
XM_021756782.2	0.173415	1.10028	4.08047	0.269646	0.787432	NA
XM_021765491.2	109.305	0.21295	0.30139	0.70656	0.47984	0.999911
XM_021756034.2	1.21505	3.80338	2.56336	1.48375	0.137876	NA
XM_021738919.2	0.646552	-1.34236	2.96381	-0.452917	0.650608	NA
XM_021766075.2	1.76635	-2.03199	1.9175	-1.05971	0.289277	NA
XM_021774174.2	13.0779	-1.56798	0.720451	-2.17638	0.0295266	0.398832
XM_021748704.2	NA
XM_021761582.2	NA
XM_021759626.2	NA
XM_043957127.1	0.804118	-1.75711	2.74937	-0.639098	0.522759	NA
XM_021758490.1	22.4484	-1.00513	0.547459	-1.836	0.0663578	0.672827
XM_021761805.2	NA
XM_021740051.2	NA
XM_021743059.2	0.50497	1.0351	3.64569	0.283925	0.776468	NA
XM_021761541.2	NA

## Sheet: KU50 67 dpi
	baseMean	log2FoldChange	lfcSE	stat	pvalue	padj
XM_021774985.2	2.21928	0.99266	1.78648	0.555651	0.57845	NA
XM_021756448.2	NA
XM_021779074.2	NA
XM_021776299.2	7.54606	0.507149	0.909855	0.557396	0.577257	NA
XM_021741844.2	52.1027	0.140386	0.355485	0.394913	0.692907	0.99997
XM_021757679.2	1.74174	-1.10018	2.16362	-0.508488	0.611111	NA
XM_021751457.2	18.2816	0.0277481	0.591477	0.0469132	0.962582	0.99997
XM_021762774.1	3.59042	-0.215803	1.29004	-0.167284	0.867147	NA
XM_021757556.2	1.88572	1.12198	1.76759	0.634752	0.52559	NA
XM_021751071.2	0.332888	0.314605	4.08047	0.0771003	0.938544	NA
XM_021749661.2	1.62894	-0.270117	1.85707	-0.145453	0.884353	NA
XM_021759593.2	NA
XM_021742749.2	NA
XM_021742177.2	2.29843	-2.38617	1.8381	-1.29817	0.194228	NA
XM_021767775.2	0.445236	-2.12804	3.88078	-0.548353	0.583449	NA
XM_021766598.2	4.10811	-0.0333027	1.20594	-0.0276155	0.977969	NA
XM_021778063.2	9.62772	-0.685316	0.817086	-0.838732	0.40162	NA
XM_021772630.2	4.80273	2.45221	1.23993	1.97769	0.0479637	NA
XM_043950216.1	NA
XM_021756782.2	NA
XM_021765491.2	51.2615	0.746312	0.360667	2.06925	0.0385224	0.252664
XM_021756034.2	4.92276	-0.0723615	1.10727	-0.0653514	0.947894	NA
XM_021738919.2	1.33198	0.314637	2.04047	0.154198	0.877454	NA
XM_021766075.2	NA
XM_021774174.2	8.00299	-1.38581	0.915939	-1.51299	0.130281	NA
XM_021748704.2	1.44421	-0.685371	1.96774	-0.348303	0.727612	NA
XM_021761582.2	NA
XM_021759626.2	NA
XM_043957127.1	1.11138	-1.00684	2.3625	-0.426174	0.669981	NA
XM_021758490.1	11.8432	-0.00728413	0.72695	-0.0100201	0.992005	NA
XM_021761805.2	6.81557	-1.05457	0.971863	-1.0851	0.277877	NA
XM_021740051.2	NA
XM_021743059.2	NA
XM_021761541.2	NA

## Sheet: KU50 32dpi
	baseMean	log2FoldChange	lfcSE	stat	pvalue	padj
XM_021774985.2	2.32308	-0.876931	1.56422	-0.56062	0.575057	0.993226
XM_021756448.2	NA
XM_021779074.2	NA
XM_021776299.2	10.4599	-1.03002	0.624495	-1.64936	0.0990742	0.537825
XM_021741844.2	NA
XM_021757679.2	NA
XM_021751457.2	18.0114	0.31577	0.46696	0.676225	0.498898	0.993226
XM_021762774.1	8.98211	-1.68735	0.716655	-2.35448	0.0185488	0.182224
XM_021757556.2	0.654657	2.82722	2.82437	1.00101	0.316823	NA
XM_021751071.2	0.164077	0.931801	4.08047	0.228356	0.819369	NA
XM_021749661.2	NA
XM_021759593.2	NA
XM_021742749.2	NA
XM_021742177.2	NA
XM_021767775.2	NA
XM_021766598.2	2.79405	2.19256	1.30123	1.68499	0.091991	0.515824
XM_021778063.2	13.2359	-0.0300066	0.546493	-0.0549076	0.956212	0.993226
XM_021772630.2	NA
XM_043950216.1	NA
XM_021756782.2	NA
XM_021765491.2	NA
XM_021756034.2	3.78655	1.47256	1.04262	1.41236	0.157843	0.688422
XM_021738919.2	0.988934	0.969754	1.98524	0.488482	0.625208	NA
XM_021766075.2	NA
XM_021774174.2	10.5655	0.611743	0.615971	0.993136	0.320644	0.923664
XM_021748704.2	NA
XM_021761582.2	NA
XM_021759626.2	NA
XM_043957127.1	0.818945	3.15009	2.60901	1.20739	0.227282	NA
XM_021758490.1	19.0876	-0.936823	0.46151	-2.02991	0.0423658	0.317692
XM_021761805.2	9.75566	0.116781	0.626061	0.186532	0.852027	0.993226
XM_021740051.2	NA
XM_021743059.2	NA
XM_021761541.2	NA
