# Supplementary material for: Roles of WRKY Transcription Factors in Response to Sri Lankan Cassava Mosaic Virus Infection in Susceptible and Tolerant Cassava Cultivars
Source: Plants (Basel). 2025 Apr 8;14(8):1159. doi: 10.3390/plants14081159 (PMC12030686; doi:10.3390/plants14081159)
Supplement: Supplementary file 1 [file plants-14-01159-s001.zip › Table S4.xlsx]

## Sheet: Sheet1
No	WRKYs family	Name primer	Forward primer	Reverse primer
			5’- 3’	5’- 3’
1		XM_021756034.2	ACTCCACACCTTTCCTTCGC	GTGGGGCATACATAGGGTGG
2		XM_021762774.1	TCTTTGCGGGTTTGGAGGAA	AGGGGAGGCCAAAATTCACA
3		XM_021756782.2	GGAGCCCCACAAATGGAAGA	AGCGAGTAACGAGGGTGAGA
4		XM_021751071.2	TTCTCTCTCCATGGCCGACT	AGGAGGGGCAATCAGAAACG
5		XM_021766598.2	GGCCAAAAGCCAATTAAGGGT	TCTCAACATGCTTCCTGGCT
6		XM_021743059.2	GCAACTGGGTCTGAAGCTGAT	CTGGCTCCTAGTTTGAAAAGCAT
7		XM_021772630.2	TTCTGGGCCAACCATCACTC	GCCTCCGGAGTCTCTACTCT
8		XM_021757556.2	TATGAAGGCCAACACGTCCA	GCAAAAGCAGTTGCGGAGAA
9		XM_043957127.1	TTCATGGACGATGCTGCTGA	CGACGTTATCGGAGTGAGGG
